# Supplementary material for: What Environmental Metrics Are Used in Scientific Research to Estimate the Impact of Human Diets?
Source: Nutrients. 2024 Sep 19;16(18):3166. doi: 10.3390/nu16183166 (PMC11435316; doi:10.3390/nu16183166)
Supplement: Supplementary file 1 [file nutrients-16-03166-s001.zip]

Archive with 5 entries (5 files):
- Supplementary Material S1 Search Strategy 27.08..2024.pdf
- Supplementary Material S2 AI training 27.08..2024.pdf
- Supplementary Material S3 List of included studies  27.08..2024.pdf
- Supplementary Material S4 Chord graph 27.08..2024.html
- Supplementary Material S5 Sankey Interactive 27.08..2024.html
